# Supplementary material for: Transformation of cereal grains: Botanical and chemical analysis of food residues encrusted on pottery from the Funnel Beaker settlement of Oldenburg LA 77, northern Germany
Source: PLoS One. 2024 Jan 19;19(1):e0296986. doi: 10.1371/journal.pone.0296986 (PMC10798637; doi:10.1371/journal.pone.0296986)
Supplement: S2 Table — (XLSX) [file pone.0296986.s004.xlsx]

## Sheet: S3 Table 1
Project	Find number	Sample Identifier	SEM stub	SEM photo	Measurement	Length
Oldenburg LA-77	2109-1	OLD 11	18	13	35	0.142
Oldenburg LA-77	154	OLD 04	3	23	10	0.311
Oldenburg LA-77	154	OLD 04	3	23	11	0.311
Oldenburg LA-77	154	OLD 04	3	21	7	0.41
Oldenburg LA-77	154	OLD 04	3	23	2	0.439
Oldenburg LA-77	154	OLD 04	3	23	3	0.501
Oldenburg LA-77	154	OLD 04	3	23	26	0.501
Oldenburg LA-77	154	OLD 04	3	21	2	0.508
Oldenburg LA-77	154	OLD 04	3	23	5	0.556
Oldenburg LA-77	154	OLD 04	3	23	4	0.573
Oldenburg LA-77	154	OLD 04	3	23	16	0.573
Oldenburg LA-77	154	OLD 04	3	23	40	0.573
Oldenburg LA-77	154	OLD 04	3	23	44	0.573
Oldenburg LA-77	154	OLD 04	3	21	3	0.612
Oldenburg LA-77	154	OLD 04	3	23	45	0.621
Oldenburg LA-77	154	OLD 04	3	21	1	0.663
Oldenburg LA-77	154	OLD 04	3	23	6	0.694
Oldenburg LA-77	154	OLD 04	3	23	8	0.694
Oldenburg LA-77	154	OLD 04	3	23	12	0.694
Oldenburg LA-77	154	OLD 04	3	23	15	0.708
Oldenburg LA-77	154	OLD 04	3	21	8	0.719
Oldenburg LA-77	154	OLD 04	3	21	4	0.728
Oldenburg LA-77	154	OLD 04	3	21	6	0.728
Oldenburg LA-77	154	OLD 04	3	23	47	0.786
Oldenburg LA-77	154	OLD 04	3	23	27	0.81
Oldenburg LA-77	154	OLD 04	3	21	10	0.819
Oldenburg LA-77	154	OLD 04	3	21	12	0.827
Oldenburg LA-77	154	OLD 04	3	23	51	0.833
Oldenburg LA-77	154	OLD 04	3	23	56	0.833
Oldenburg LA-77	154	OLD 04	3	23	63	0.833
Oldenburg LA-77	154	OLD 04	3	23	9	0.845
Oldenburg LA-77	154	OLD 04	3	23	7	0.878
Oldenburg LA-77	154	OLD 04	3	23	36	0.878
Oldenburg LA-77	154	OLD 04	3	23	50	0.878
Oldenburg LA-77	154	OLD 04	3	23	13	0.889
Oldenburg LA-77	154	OLD 04	3	23	19	0.889
Oldenburg LA-77	154	OLD 04	3	23	20	0.889
Oldenburg LA-77	154	OLD 04	3	23	1	0.932
Oldenburg LA-77	154	OLD 04	3	23	14	0.932
Oldenburg LA-77	154	OLD 04	3	21	5	0.971
Oldenburg LA-77	154	OLD 04	3	23	17	0.972
Oldenburg LA-77	154	OLD 04	3	23	42	0.982
Oldenburg LA-77	154	OLD 04	3	23	43	0.982
Oldenburg LA-77	154	OLD 04	3	23	23	1.002
Oldenburg LA-77	154	OLD 04	3	23	28	1.002
Oldenburg LA-77	154	OLD 04	3	23	52	1.002
Oldenburg LA-77	154	OLD 04	3	23	58	1.002
Oldenburg LA-77	154	OLD 04	3	21	9	1.048
Oldenburg LA-77	154	OLD 04	3	21	11	1.072
Oldenburg LA-77	154	OLD 04	3	23	24	1.111
Oldenburg LA-77	154	OLD 04	3	23	32	1.111
Oldenburg LA-77	154	OLD 04	3	23	53	1.111
Oldenburg LA-77	154	OLD 04	3	23	61	1.111
Oldenburg LA-77	154	OLD 04	3	23	30	1.12
Oldenburg LA-77	154	OLD 04	3	23	37	1.12
Oldenburg LA-77	154	OLD 04	3	23	41	1.12
Oldenburg LA-77	154	OLD 04	3	23	48	1.12
Oldenburg LA-77	154	OLD 04	3	23	55	1.145
Oldenburg LA-77	154	OLD 04	3	23	38	1.195
Oldenburg LA-77	154	OLD 04	3	23	31	1.242
Oldenburg LA-77	154	OLD 04	3	23	54	1.242
Oldenburg LA-77	154	OLD 04	3	23	59	1.242
Oldenburg LA-77	154	OLD 04	3	23	33	1.258
Oldenburg LA-77	154	OLD 04	3	23	22	1.28
Oldenburg LA-77	154	OLD 04	3	23	21	1.318
Oldenburg LA-77	154	OLD 04	3	23	18	1.368
Oldenburg LA-77	154	OLD 04	3	23	46	1.368
Oldenburg LA-77	154	OLD 04	3	23	25	1.375
Oldenburg LA-77	154	OLD 04	3	23	49	1.389
Oldenburg LA-77	154	OLD 04	3	23	39	1.476
Oldenburg LA-77	154	OLD 04	3	23	35	1.496
Oldenburg LA-77	154	OLD 04	3	23	60	1.496
Oldenburg LA-77	154	OLD 04	3	23	62	1.496
Oldenburg LA-77	154	OLD 04	3	23	34	1.502
Oldenburg LA-77	154	OLD 04	3	23	57	1.779
Oldenburg LA-77	154	OLD 04	3	23	29	2.156
Oldenburg LA-77	546	OLD 06	1	2	3	0.734
Oldenburg LA-77	546	OLD 06	1	2	4	0.774
Oldenburg LA-77	546	OLD 06	1	2	1	1.009
Oldenburg LA-77	546	OLD 06	1	2	5	1.219
Oldenburg LA-77	546	OLD 06	1	2	2	1.642
Oldenburg LA-77	2158	OLD 09	10	21	25	0.339
Oldenburg LA-77	2158	OLD 09	10	21	60	0.387
Oldenburg LA-77	2158	OLD 09	10	20	64	0.411
Oldenburg LA-77	2158	OLD 09	10	20	155	0.411
Oldenburg LA-77	2158	OLD 09	10	18	6	0.444
Oldenburg LA-77	2158	OLD 09	10	21	50	0.486
Oldenburg LA-77	2158	OLD 09	10	21	59	0.486
Oldenburg LA-77	2158	OLD 09	15	2	20	0.5
Oldenburg LA-77	2158	OLD 09	10	20	15	0.52
Oldenburg LA-77	2158	OLD 09	10	20	174	0.527
Oldenburg LA-77	2158	OLD 09	10	20	176	0.527
Oldenburg LA-77	2158	OLD 09	10	20	187	0.527
Oldenburg LA-77	2158	OLD 09	10	21	115	0.531
Oldenburg LA-77	2158	OLD 09	10	18	4	0.534
Oldenburg LA-77	2158	OLD 09	10	18	5	0.534
Oldenburg LA-77	2158	OLD 09	15	2	23	0.541
Oldenburg LA-77	2158	OLD 09	10	20	24	0.552
Oldenburg LA-77	2158	OLD 09	10	20	51	0.552
Oldenburg LA-77	2158	OLD 09	15	2	71	0.557
Oldenburg LA-77	2158	OLD 09	10	20	35	0.576
Oldenburg LA-77	2158	OLD 09	10	21	58	0.578
Oldenburg LA-77	2158	OLD 09	10	20	188	0.582
Oldenburg LA-77	2158	OLD 09	10	20	2	0.59
Oldenburg LA-77	2158	OLD 09	10	20	100	0.593
Oldenburg LA-77	2158	OLD 09	10	18	3	0.603
Oldenburg LA-77	2158	OLD 09	10	21	22	0.607
Oldenburg LA-77	2158	OLD 09	10	21	39	0.607
Oldenburg LA-77	2158	OLD 09	10	21	48	0.607
Oldenburg LA-77	2158	OLD 09	10	21	86	0.607
Oldenburg LA-77	2158	OLD 09	15	2	19	0.623
Oldenburg LA-77	2158	OLD 09	15	2	59	0.623
Oldenburg LA-77	2158	OLD 09	10	20	104	0.626
Oldenburg LA-77	2158	OLD 09	10	21	44	0.626
Oldenburg LA-77	2158	OLD 09	10	20	5	0.642
Oldenburg LA-77	2158	OLD 09	10	20	30	0.642
Oldenburg LA-77	2158	OLD 09	10	20	57	0.642
Oldenburg LA-77	2158	OLD 09	10	20	143	0.642
Oldenburg LA-77	2158	OLD 09	10	21	92	0.649
Oldenburg LA-77	2158	OLD 09	15	2	27	0.65
Oldenburg LA-77	2158	OLD 09	10	20	28	0.658
Oldenburg LA-77	2158	OLD 09	10	20	38	0.663
Oldenburg LA-77	2158	OLD 09	10	20	55	0.663
Oldenburg LA-77	2158	OLD 09	10	20	65	0.663
Oldenburg LA-77	2158	OLD 09	10	18	9	0.665
Oldenburg LA-77	2158	OLD 09	15	2	21	0.67
Oldenburg LA-77	2158	OLD 09	10	18	12	0.675
Oldenburg LA-77	2158	OLD 09	10	20	67	0.678
Oldenburg LA-77	2158	OLD 09	10	20	80	0.678
Oldenburg LA-77	2158	OLD 09	10	21	2	0.679
Oldenburg LA-77	2158	OLD 09	10	21	11	0.679
Oldenburg LA-77	2158	OLD 09	10	21	27	0.679
Oldenburg LA-77	2158	OLD 09	10	21	93	0.679
Oldenburg LA-77	2158	OLD 09	10	20	48	0.698
Oldenburg LA-77	2158	OLD 09	10	21	1	0.7
Oldenburg LA-77	2158	OLD 09	10	21	94	0.7
Oldenburg LA-77	2158	OLD 09	10	20	6	0.702
Oldenburg LA-77	2158	OLD 09	15	2	48	0.707
Oldenburg LA-77	2158	OLD 09	15	2	50	0.707
Oldenburg LA-77	2158	OLD 09	15	2	54	0.707
Oldenburg LA-77	2158	OLD 09	15	2	68	0.707
Oldenburg LA-77	2158	OLD 09	10	21	12	0.716
Oldenburg LA-77	2158	OLD 09	10	21	68	0.716
Oldenburg LA-77	2158	OLD 09	10	21	75	0.72
Oldenburg LA-77	2158	OLD 09	10	20	9	0.731
Oldenburg LA-77	2158	OLD 09	10	20	191	0.736
Oldenburg LA-77	2158	OLD 09	10	20	36	0.74
Oldenburg LA-77	2158	OLD 09	15	2	4	0.743
Oldenburg LA-77	2158	OLD 09	15	2	70	0.743
Oldenburg LA-77	2158	OLD 09	10	20	44	0.745
Oldenburg LA-77	2158	OLD 09	10	21	35	0.748
Oldenburg LA-77	2158	OLD 09	10	20	146	0.758
Oldenburg LA-77	2158	OLD 09	10	20	184	0.758
Oldenburg LA-77	2158	OLD 09	10	21	31	0.759
Oldenburg LA-77	2158	OLD 09	10	21	62	0.759
Oldenburg LA-77	2158	OLD 09	10	21	99	0.759
Oldenburg LA-77	2158	OLD 09	15	2	7	0.766
Oldenburg LA-77	2158	OLD 09	10	20	8	0.769
Oldenburg LA-77	2158	OLD 09	10	18	2	0.775
Oldenburg LA-77	2158	OLD 09	10	20	70	0.776
Oldenburg LA-77	2158	OLD 09	10	20	142	0.776
Oldenburg LA-77	2158	OLD 09	10	20	163	0.776
Oldenburg LA-77	2158	OLD 09	10	20	180	0.78
Oldenburg LA-77	2158	OLD 09	10	21	28	0.781
Oldenburg LA-77	2158	OLD 09	10	18	14	0.784
Oldenburg LA-77	2158	OLD 09	15	2	9	0.788
Oldenburg LA-77	2158	OLD 09	10	21	46	0.792
Oldenburg LA-77	2158	OLD 09	15	2	38	0.793
Oldenburg LA-77	2158	OLD 09	15	2	13	0.799
Oldenburg LA-77	2158	OLD 09	15	2	28	0.799
Oldenburg LA-77	2158	OLD 09	10	18	1	0.8
Oldenburg LA-77	2158	OLD 09	10	20	33	0.81
Oldenburg LA-77	2158	OLD 09	10	20	59	0.81
Oldenburg LA-77	2158	OLD 09	10	20	71	0.81
Oldenburg LA-77	2158	OLD 09	10	20	12	0.815
Oldenburg LA-77	2158	OLD 09	10	21	30	0.817
Oldenburg LA-77	2158	OLD 09	10	21	51	0.817
Oldenburg LA-77	2158	OLD 09	10	20	52	0.822
Oldenburg LA-77	2158	OLD 09	10	20	53	0.822
Oldenburg LA-77	2158	OLD 09	10	20	93	0.822
Oldenburg LA-77	2158	OLD 09	10	20	101	0.822
Oldenburg LA-77	2158	OLD 09	10	20	126	0.822
Oldenburg LA-77	2158	OLD 09	10	20	171	0.822
Oldenburg LA-77	2158	OLD 09	10	20	173	0.822
Oldenburg LA-77	2158	OLD 09	10	20	42	0.826
Oldenburg LA-77	2158	OLD 09	10	20	68	0.826
Oldenburg LA-77	2158	OLD 09	10	20	78	0.826
Oldenburg LA-77	2158	OLD 09	10	20	130	0.826
Oldenburg LA-77	2158	OLD 09	10	21	6	0.835
Oldenburg LA-77	2158	OLD 09	15	2	32	0.836
Oldenburg LA-77	2158	OLD 09	10	20	32	0.839
Oldenburg LA-77	2158	OLD 09	10	20	46	0.839
Oldenburg LA-77	2158	OLD 09	10	20	66	0.839
Oldenburg LA-77	2158	OLD 09	10	20	108	0.839
Oldenburg LA-77	2158	OLD 09	10	20	154	0.839
Oldenburg LA-77	2158	OLD 09	10	20	156	0.839
Oldenburg LA-77	2158	OLD 09	15	2	43	0.841
Oldenburg LA-77	2158	OLD 09	15	2	51	0.841
Oldenburg LA-77	2158	OLD 09	10	20	125	0.847
Oldenburg LA-77	2158	OLD 09	10	20	161	0.847
Oldenburg LA-77	2158	OLD 09	10	20	166	0.847
Oldenburg LA-77	2158	OLD 09	10	18	11	0.848
Oldenburg LA-77	2158	OLD 09	10	21	56	0.849
Oldenburg LA-77	2158	OLD 09	15	2	11	0.856
Oldenburg LA-77	2158	OLD 09	10	20	88	0.859
Oldenburg LA-77	2158	OLD 09	10	21	47	0.865
Oldenburg LA-77	2158	OLD 09	10	20	11	0.867
Oldenburg LA-77	2158	OLD 09	10	20	40	0.874
Oldenburg LA-77	2158	OLD 09	10	20	41	0.874
Oldenburg LA-77	2158	OLD 09	10	20	74	0.874
Oldenburg LA-77	2158	OLD 09	10	20	82	0.874
Oldenburg LA-77	2158	OLD 09	15	2	10	0.876
Oldenburg LA-77	2158	OLD 09	15	2	16	0.876
Oldenburg LA-77	2158	OLD 09	15	2	66	0.876
Oldenburg LA-77	2158	OLD 09	15	2	2	0.881
Oldenburg LA-77	2158	OLD 09	10	21	42	0.885
Oldenburg LA-77	2158	OLD 09	10	21	54	0.885
Oldenburg LA-77	2158	OLD 09	10	20	81	0.886
Oldenburg LA-77	2158	OLD 09	10	20	138	0.886
Oldenburg LA-77	2158	OLD 09	10	20	177	0.886
Oldenburg LA-77	2158	OLD 09	10	18	7	0.887
Oldenburg LA-77	2158	OLD 09	10	21	3	0.888
Oldenburg LA-77	2158	OLD 09	10	21	23	0.888
Oldenburg LA-77	2158	OLD 09	10	21	72	0.888
Oldenburg LA-77	2158	OLD 09	10	20	112	0.89
Oldenburg LA-77	2158	OLD 09	10	20	17	0.905
Oldenburg LA-77	2158	OLD 09	10	20	75	0.905
Oldenburg LA-77	2158	OLD 09	10	20	84	0.905
Oldenburg LA-77	2158	OLD 09	10	20	107	0.905
Oldenburg LA-77	2158	OLD 09	10	20	192	0.905
Oldenburg LA-77	2158	OLD 09	10	20	7	0.908
Oldenburg LA-77	2158	OLD 09	10	20	87	0.908
Oldenburg LA-77	2158	OLD 09	10	20	90	0.908
Oldenburg LA-77	2158	OLD 09	10	21	40	0.911
Oldenburg LA-77	2158	OLD 09	10	21	53	0.911
Oldenburg LA-77	2158	OLD 09	10	21	116	0.911
Oldenburg LA-77	2158	OLD 09	10	21	29	0.914
Oldenburg LA-77	2158	OLD 09	10	21	100	0.914
Oldenburg LA-77	2158	OLD 09	10	21	114	0.914
Oldenburg LA-77	2158	OLD 09	10	21	117	0.914
Oldenburg LA-77	2158	OLD 09	15	2	31	0.914
Oldenburg LA-77	2158	OLD 09	15	2	63	0.914
Oldenburg LA-77	2158	OLD 09	10	18	8	0.915
Oldenburg LA-77	2158	OLD 09	10	20	39	0.919
Oldenburg LA-77	2158	OLD 09	10	20	83	0.919
Oldenburg LA-77	2158	OLD 09	10	20	119	0.919
Oldenburg LA-77	2158	OLD 09	10	20	169	0.919
Oldenburg LA-77	2158	OLD 09	15	2	52	0.919
Oldenburg LA-77	2158	OLD 09	10	21	5	0.923
Oldenburg LA-77	2158	OLD 09	10	21	13	0.923
Oldenburg LA-77	2158	OLD 09	15	2	12	0.929
Oldenburg LA-77	2158	OLD 09	15	2	17	0.929
Oldenburg LA-77	2158	OLD 09	15	2	30	0.929
Oldenburg LA-77	2158	OLD 09	15	2	44	0.929
Oldenburg LA-77	2158	OLD 09	15	2	57	0.929
Oldenburg LA-77	2158	OLD 09	10	20	47	0.93
Oldenburg LA-77	2158	OLD 09	10	20	91	0.93
Oldenburg LA-77	2158	OLD 09	10	20	13	0.932
Oldenburg LA-77	2158	OLD 09	15	2	41	0.933
Oldenburg LA-77	2158	OLD 09	15	2	65	0.933
Oldenburg LA-77	2158	OLD 09	10	20	92	0.938
Oldenburg LA-77	2158	OLD 09	10	20	99	0.938
Oldenburg LA-77	2158	OLD 09	10	20	134	0.938
Oldenburg LA-77	2158	OLD 09	10	20	183	0.938
Oldenburg LA-77	2158	OLD 09	10	21	71	0.939
Oldenburg LA-77	2158	OLD 09	15	2	47	0.947
Oldenburg LA-77	2158	OLD 09	10	20	58	0.959
Oldenburg LA-77	2158	OLD 09	10	20	73	0.959
Oldenburg LA-77	2158	OLD 09	10	20	167	0.959
Oldenburg LA-77	2158	OLD 09	10	21	119	0.96
Oldenburg LA-77	2158	OLD 09	10	20	117	0.963
Oldenburg LA-77	2158	OLD 09	10	20	124	0.963
Oldenburg LA-77	2158	OLD 09	10	21	45	0.966
Oldenburg LA-77	2158	OLD 09	10	20	1	0.971
Oldenburg LA-77	2158	OLD 09	10	21	65	0.972
Oldenburg LA-77	2158	OLD 09	10	21	88	0.972
Oldenburg LA-77	2158	OLD 09	10	20	37	0.987
Oldenburg LA-77	2158	OLD 09	10	20	189	0.987
Oldenburg LA-77	2158	OLD 09	10	21	9	0.987
Oldenburg LA-77	2158	OLD 09	15	2	39	0.987
Oldenburg LA-77	2158	OLD 09	15	2	46	0.987
Oldenburg LA-77	2158	OLD 09	10	20	16	0.99
Oldenburg LA-77	2158	OLD 09	10	20	45	0.99
Oldenburg LA-77	2158	OLD 09	10	20	69	0.99
Oldenburg LA-77	2158	OLD 09	10	20	89	0.99
Oldenburg LA-77	2158	OLD 09	10	20	102	0.99
Oldenburg LA-77	2158	OLD 09	10	20	152	0.99
Oldenburg LA-77	2158	OLD 09	10	20	160	0.99
Oldenburg LA-77	2158	OLD 09	10	20	179	0.99
Oldenburg LA-77	2158	OLD 09	10	18	10	0.992
Oldenburg LA-77	2158	OLD 09	10	20	26	0.994
Oldenburg LA-77	2158	OLD 09	10	20	150	0.994
Oldenburg LA-77	2158	OLD 09	10	21	77	0.998
Oldenburg LA-77	2158	OLD 09	10	20	50	1
Oldenburg LA-77	2158	OLD 09	10	20	85	1
Oldenburg LA-77	2158	OLD 09	10	20	170	1
Oldenburg LA-77	2158	OLD 09	15	2	53	1
Oldenburg LA-77	2158	OLD 09	10	20	113	1.004
Oldenburg LA-77	2158	OLD 09	10	20	114	1.004
Oldenburg LA-77	2158	OLD 09	10	20	159	1.004
Oldenburg LA-77	2158	OLD 09	15	2	6	1.004
Oldenburg LA-77	2158	OLD 09	15	2	40	1.004
Oldenburg LA-77	2158	OLD 09	10	18	13	1.012
Oldenburg LA-77	2158	OLD 09	10	21	96	1.013
Oldenburg LA-77	2158	OLD 09	10	20	34	1.017
Oldenburg LA-77	2158	OLD 09	10	21	87	1.018
Oldenburg LA-77	2158	OLD 09	10	21	102	1.021
Oldenburg LA-77	2158	OLD 09	15	2	33	1.026
Oldenburg LA-77	2158	OLD 09	10	20	22	1.03
Oldenburg LA-77	2158	OLD 09	10	20	76	1.03
Oldenburg LA-77	2158	OLD 09	10	20	86	1.03
Oldenburg LA-77	2158	OLD 09	10	20	157	1.03
Oldenburg LA-77	2158	OLD 09	10	21	32	1.032
Oldenburg LA-77	2158	OLD 09	15	2	15	1.038
Oldenburg LA-77	2158	OLD 09	15	2	60	1.038
Oldenburg LA-77	2158	OLD 09	10	20	14	1.04
Oldenburg LA-77	2158	OLD 09	10	20	54	1.04
Oldenburg LA-77	2158	OLD 09	10	20	18	1.047
Oldenburg LA-77	2158	OLD 09	10	20	135	1.047
Oldenburg LA-77	2158	OLD 09	10	20	49	1.053
Oldenburg LA-77	2158	OLD 09	10	20	178	1.053
Oldenburg LA-77	2158	OLD 09	10	20	190	1.053
Oldenburg LA-77	2158	OLD 09	10	21	24	1.054
Oldenburg LA-77	2158	OLD 09	10	21	81	1.057
Oldenburg LA-77	2158	OLD 09	15	2	26	1.059
Oldenburg LA-77	2158	OLD 09	15	2	42	1.059
Oldenburg LA-77	2158	OLD 09	10	21	10	1.063
Oldenburg LA-77	2158	OLD 09	10	21	18	1.063
Oldenburg LA-77	2158	OLD 09	10	21	64	1.063
Oldenburg LA-77	2158	OLD 09	10	21	41	1.065
Oldenburg LA-77	2158	OLD 09	10	21	101	1.065
Oldenburg LA-77	2158	OLD 09	10	20	144	1.069
Oldenburg LA-77	2158	OLD 09	10	20	172	1.069
Oldenburg LA-77	2158	OLD 09	10	20	56	1.072
Oldenburg LA-77	2158	OLD 09	10	20	62	1.072
Oldenburg LA-77	2158	OLD 09	10	20	72	1.072
Oldenburg LA-77	2158	OLD 09	10	20	97	1.072
Oldenburg LA-77	2158	OLD 09	10	21	67	1.073
Oldenburg LA-77	2158	OLD 09	10	21	17	1.079
Oldenburg LA-77	2158	OLD 09	10	21	33	1.079
Oldenburg LA-77	2158	OLD 09	10	21	84	1.079
Oldenburg LA-77	2158	OLD 09	10	20	103	1.082
Oldenburg LA-77	2158	OLD 09	15	2	25	1.083
Oldenburg LA-77	2158	OLD 09	10	21	43	1.087
Oldenburg LA-77	2158	OLD 09	10	21	79	1.087
Oldenburg LA-77	2158	OLD 09	10	21	57	1.095
Oldenburg LA-77	2158	OLD 09	10	20	110	1.103
Oldenburg LA-77	2158	OLD 09	10	21	19	1.105
Oldenburg LA-77	2158	OLD 09	10	20	182	1.106
Oldenburg LA-77	2158	OLD 09	10	20	20	1.119
Oldenburg LA-77	2158	OLD 09	10	20	60	1.119
Oldenburg LA-77	2158	OLD 09	10	20	111	1.119
Oldenburg LA-77	2158	OLD 09	10	20	131	1.119
Oldenburg LA-77	2158	OLD 09	10	20	133	1.119
Oldenburg LA-77	2158	OLD 09	10	20	145	1.119
Oldenburg LA-77	2158	OLD 09	10	20	175	1.119
Oldenburg LA-77	2158	OLD 09	15	2	24	1.122
Oldenburg LA-77	2158	OLD 09	15	2	22	1.13
Oldenburg LA-77	2158	OLD 09	10	21	73	1.139
Oldenburg LA-77	2158	OLD 09	10	21	74	1.141
Oldenburg LA-77	2158	OLD 09	10	20	139	1.142
Oldenburg LA-77	2158	OLD 09	10	20	147	1.142
Oldenburg LA-77	2158	OLD 09	10	20	168	1.142
Oldenburg LA-77	2158	OLD 09	10	20	96	1.145
Oldenburg LA-77	2158	OLD 09	10	20	123	1.145
Oldenburg LA-77	2158	OLD 09	10	20	148	1.145
Oldenburg LA-77	2158	OLD 09	10	20	164	1.145
Oldenburg LA-77	2158	OLD 09	15	2	3	1.148
Oldenburg LA-77	2158	OLD 09	10	20	23	1.151
Oldenburg LA-77	2158	OLD 09	10	20	129	1.151
Oldenburg LA-77	2158	OLD 09	10	20	136	1.151
Oldenburg LA-77	2158	OLD 09	10	20	181	1.154
Oldenburg LA-77	2158	OLD 09	10	21	111	1.159
Oldenburg LA-77	2158	OLD 09	10	21	107	1.161
Oldenburg LA-77	2158	OLD 09	10	20	19	1.163
Oldenburg LA-77	2158	OLD 09	10	20	61	1.163
Oldenburg LA-77	2158	OLD 09	10	20	79	1.163
Oldenburg LA-77	2158	OLD 09	10	20	153	1.163
Oldenburg LA-77	2158	OLD 09	15	2	35	1.163
Oldenburg LA-77	2158	OLD 09	10	20	94	1.169
Oldenburg LA-77	2158	OLD 09	10	20	10	1.173
Oldenburg LA-77	2158	OLD 09	10	21	112	1.181
Oldenburg LA-77	2158	OLD 09	10	20	106	1.186
Oldenburg LA-77	2158	OLD 09	10	20	162	1.186
Oldenburg LA-77	2158	OLD 09	15	2	8	1.207
Oldenburg LA-77	2158	OLD 09	15	2	14	1.211
Oldenburg LA-77	2158	OLD 09	15	2	49	1.211
Oldenburg LA-77	2158	OLD 09	10	20	31	1.214
Oldenburg LA-77	2158	OLD 09	10	21	20	1.214
Oldenburg LA-77	2158	OLD 09	10	21	55	1.214
Oldenburg LA-77	2158	OLD 09	10	21	82	1.217
Oldenburg LA-77	2158	OLD 09	15	2	36	1.221
Oldenburg LA-77	2158	OLD 09	10	20	185	1.223
Oldenburg LA-77	2158	OLD 09	10	21	37	1.224
Oldenburg LA-77	2158	OLD 09	10	21	49	1.224
Oldenburg LA-77	2158	OLD 09	10	21	80	1.224
Oldenburg LA-77	2158	OLD 09	10	21	109	1.224
Oldenburg LA-77	2158	OLD 09	10	21	66	1.226
Oldenburg LA-77	2158	OLD 09	10	20	77	1.234
Oldenburg LA-77	2158	OLD 09	10	20	132	1.234
Oldenburg LA-77	2158	OLD 09	10	20	118	1.236
Oldenburg LA-77	2158	OLD 09	10	21	7	1.236
Oldenburg LA-77	2158	OLD 09	10	21	38	1.236
Oldenburg LA-77	2158	OLD 09	10	21	69	1.236
Oldenburg LA-77	2158	OLD 09	10	21	90	1.236
Oldenburg LA-77	2158	OLD 09	10	21	103	1.236
Oldenburg LA-77	2158	OLD 09	15	2	61	1.239
Oldenburg LA-77	2158	OLD 09	10	20	128	1.244
Oldenburg LA-77	2158	OLD 09	10	21	15	1.252
Oldenburg LA-77	2158	OLD 09	10	21	83	1.252
Oldenburg LA-77	2158	OLD 09	10	21	120	1.252
Oldenburg LA-77	2158	OLD 09	10	20	109	1.253
Oldenburg LA-77	2158	OLD 09	10	20	140	1.253
Oldenburg LA-77	2158	OLD 09	10	20	149	1.255
Oldenburg LA-77	2158	OLD 09	10	21	97	1.256
Oldenburg LA-77	2158	OLD 09	10	20	3	1.272
Oldenburg LA-77	2158	OLD 09	10	20	120	1.277
Oldenburg LA-77	2158	OLD 09	10	20	141	1.277
Oldenburg LA-77	2158	OLD 09	10	20	29	1.287
Oldenburg LA-77	2158	OLD 09	10	20	98	1.287
Oldenburg LA-77	2158	OLD 09	10	21	4	1.29
Oldenburg LA-77	2158	OLD 09	10	21	113	1.29
Oldenburg LA-77	2158	OLD 09	10	21	21	1.293
Oldenburg LA-77	2158	OLD 09	10	21	52	1.293
Oldenburg LA-77	2158	OLD 09	15	2	58	1.293
Oldenburg LA-77	2158	OLD 09	10	21	91	1.297
Oldenburg LA-77	2158	OLD 09	10	20	105	1.3
Oldenburg LA-77	2158	OLD 09	15	2	69	1.3
Oldenburg LA-77	2158	OLD 09	10	21	26	1.306
Oldenburg LA-77	2158	OLD 09	10	21	104	1.306
Oldenburg LA-77	2158	OLD 09	10	20	27	1.316
Oldenburg LA-77	2158	OLD 09	10	20	137	1.326
Oldenburg LA-77	2158	OLD 09	10	21	16	1.326
Oldenburg LA-77	2158	OLD 09	10	20	158	1.329
Oldenburg LA-77	2158	OLD 09	15	2	37	1.329
Oldenburg LA-77	2158	OLD 09	10	20	122	1.339
Oldenburg LA-77	2158	OLD 09	10	21	118	1.345
Oldenburg LA-77	2158	OLD 09	10	21	106	1.358
Oldenburg LA-77	2158	OLD 09	10	21	105	1.366
Oldenburg LA-77	2158	OLD 09	10	21	36	1.375
Oldenburg LA-77	2158	OLD 09	10	20	151	1.379
Oldenburg LA-77	2158	OLD 09	15	2	62	1.38
Oldenburg LA-77	2158	OLD 09	10	21	14	1.393
Oldenburg LA-77	2158	OLD 09	10	21	34	1.393
Oldenburg LA-77	2158	OLD 09	10	20	63	1.398
Oldenburg LA-77	2158	OLD 09	10	20	95	1.398
Oldenburg LA-77	2158	OLD 09	10	20	116	1.4
Oldenburg LA-77	2158	OLD 09	10	20	127	1.408
Oldenburg LA-77	2158	OLD 09	15	2	1	1.42
Oldenburg LA-77	2158	OLD 09	10	20	4	1.426
Oldenburg LA-77	2158	OLD 09	10	21	85	1.432
Oldenburg LA-77	2158	OLD 09	10	21	108	1.44
Oldenburg LA-77	2158	OLD 09	10	21	8	1.442
Oldenburg LA-77	2158	OLD 09	10	21	63	1.442
Oldenburg LA-77	2158	OLD 09	10	20	43	1.457
Oldenburg LA-77	2158	OLD 09	10	21	70	1.458
Oldenburg LA-77	2158	OLD 09	15	2	45	1.468
Oldenburg LA-77	2158	OLD 09	10	21	110	1.474
Oldenburg LA-77	2158	OLD 09	10	20	25	1.483
Oldenburg LA-77	2158	OLD 09	10	20	186	1.483
Oldenburg LA-77	2158	OLD 09	10	21	76	1.537
Oldenburg LA-77	2158	OLD 09	10	20	21	1.545
Oldenburg LA-77	2158	OLD 09	15	2	67	1.545
Oldenburg LA-77	2158	OLD 09	10	20	165	1.571
Oldenburg LA-77	2158	OLD 09	15	2	18	1.578
Oldenburg LA-77	2158	OLD 09	10	20	121	1.597
Oldenburg LA-77	2158	OLD 09	15	2	64	1.597
Oldenburg LA-77	2158	OLD 09	15	2	29	1.622
Oldenburg LA-77	2158	OLD 09	10	21	89	1.677
Oldenburg LA-77	2158	OLD 09	10	21	78	1.68
Oldenburg LA-77	2158	OLD 09	10	21	61	1.935
Oldenburg LA-77	2158	OLD 09	10	21	95	2.084
Oldenburg LA-77	2158	OLD 09	15	2	55	2.236
Oldenburg LA-77	2158	OLD 09	10	21	98	2.969
Oldenburg LA-77	2158	OLD 09	15	2	5	3.103
Oldenburg LA-77	2158	OLD 09	10	20	115	3.291
Oldenburg LA-77	2158	OLD 09	15	2	34	3.363
Oldenburg LA-77	2158	OLD 09	15	2	56	3.683
Oldenburg LA-77	2109-1	OLD 11	18	13	35	0.142
Oldenburg LA-77	2109-1	OLD 11	18	13	2	0.402
Oldenburg LA-77	2109-1	OLD 11	18	13	7	0.426
Oldenburg LA-77	2109-1	OLD 11	18	13	11	0.426
Oldenburg LA-77	2109-1	OLD 11	18	13	10	0.449
Oldenburg LA-77	2109-1	OLD 11	18	13	17	0.512
Oldenburg LA-77	2109-1	OLD 11	18	13	34	0.512
Oldenburg LA-77	2109-1	OLD 11	18	13	12	0.586
Oldenburg LA-77	2109-1	OLD 11	18	13	31	0.586
Oldenburg LA-77	2109-1	OLD 11	18	13	32	0.586
Oldenburg LA-77	2109-1	OLD 11	18	13	45	0.635
Oldenburg LA-77	2109-1	OLD 11	18	13	6	0.71
Oldenburg LA-77	2109-1	OLD 11	18	13	9	0.71
Oldenburg LA-77	2109-1	OLD 11	18	13	43	0.724
Oldenburg LA-77	2109-1	OLD 11	18	13	5	0.765
Oldenburg LA-77	2109-1	OLD 11	18	13	16	0.765
Oldenburg LA-77	2109-1	OLD 11	18	13	25	0.765
Oldenburg LA-77	2109-1	OLD 11	18	13	26	0.765
Oldenburg LA-77	2109-1	OLD 11	18	13	8	0.804
Oldenburg LA-77	2109-1	OLD 11	18	13	36	0.804
Oldenburg LA-77	2109-1	OLD 11	18	13	14	0.828
Oldenburg LA-77	2109-1	OLD 11	18	13	23	0.828
Oldenburg LA-77	2109-1	OLD 11	18	13	41	0.828
Oldenburg LA-77	2109-1	OLD 11	18	13	39	0.852
Oldenburg LA-77	2109-1	OLD 11	18	13	42	0.898
Oldenburg LA-77	2109-1	OLD 11	18	13	22	0.91
Oldenburg LA-77	2109-1	OLD 11	18	13	28	0.91
Oldenburg LA-77	2109-1	OLD 11	18	13	37	0.91
Oldenburg LA-77	2109-1	OLD 11	18	13	40	0.953
Oldenburg LA-77	2109-1	OLD 11	18	13	3	0.994
Oldenburg LA-77	2109-1	OLD 11	18	13	18	1.004
Oldenburg LA-77	2109-1	OLD 11	18	13	20	1.004
Oldenburg LA-77	2109-1	OLD 11	18	13	33	1.004
Oldenburg LA-77	2109-1	OLD 11	18	13	24	1.024
Oldenburg LA-77	2109-1	OLD 11	18	13	27	1.024
Oldenburg LA-77	2109-1	OLD 11	18	13	13	1.082
Oldenburg LA-77	2109-1	OLD 11	18	13	15	1.109
Oldenburg LA-77	2109-1	OLD 11	18	13	38	1.109
Oldenburg LA-77	2109-1	OLD 11	18	13	4	1.136
Oldenburg LA-77	2109-1	OLD 11	18	13	29	1.171
Oldenburg LA-77	2109-1	OLD 11	18	13	30	1.171
Oldenburg LA-77	2109-1	OLD 11	18	13	44	1.348
Oldenburg LA-77	2109-1	OLD 11	18	13	19	1.399
Oldenburg LA-77	2109-1	OLD 11	18	13	21	1.399
Oldenburg LA-77	2109-1	OLD 11	18	13	1	1.663
Oldenburg LA-77	2109	OLD 12	11	24	11	0.329
Oldenburg LA-77	2109	OLD 12	11	24	23	0.329
Oldenburg LA-77	2109	OLD 12	11	25	2	0.372
Oldenburg LA-77	2109	OLD 12	11	25	4	0.4
Oldenburg LA-77	2109	OLD 12	11	24	42	0.465
Oldenburg LA-77	2109	OLD 12	11	24	46	0.465
Oldenburg LA-77	2109	OLD 12	11	25	3	0.474
Oldenburg LA-77	2109	OLD 12	11	25	1	0.479
Oldenburg LA-77	2109	OLD 12	11	24	10	0.493
Oldenburg LA-77	2109	OLD 12	11	24	18	0.493
Oldenburg LA-77	2109	OLD 12	11	24	30	0.493
Oldenburg LA-77	2109	OLD 12	11	24	33	0.52
Oldenburg LA-77	2109	OLD 12	11	24	49	0.52
Oldenburg LA-77	2109	OLD 12	11	24	54	0.52
Oldenburg LA-77	2109	OLD 12	11	24	104	0.52
Oldenburg LA-77	2109	OLD 12	11	23	6	0.53
Oldenburg LA-77	2109	OLD 12	11	23	8	0.53
Oldenburg LA-77	2109	OLD 12	11	23	18	0.536
Oldenburg LA-77	2109	OLD 12	11	23	21	0.536
Oldenburg LA-77	2109	OLD 12	11	23	37	0.536
Oldenburg LA-77	2109	OLD 12	11	23	38	0.536
Oldenburg LA-77	2109	OLD 12	11	23	13	0.552
Oldenburg LA-77	2109	OLD 12	11	23	34	0.552
Oldenburg LA-77	2109	OLD 12	11	25	17	0.558
Oldenburg LA-77	2109	OLD 12	11	25	16	0.56
Oldenburg LA-77	2109	OLD 12	11	25	15	0.562
Oldenburg LA-77	2109	OLD 12	11	23	9	0.577
Oldenburg LA-77	2109	OLD 12	11	24	14	0.593
Oldenburg LA-77	2109	OLD 12	11	24	17	0.593
Oldenburg LA-77	2109	OLD 12	11	24	39	0.593
Oldenburg LA-77	2109	OLD 12	11	24	41	0.593
Oldenburg LA-77	2109	OLD 12	11	24	55	0.593
Oldenburg LA-77	2109	OLD 12	11	23	25	0.606
Oldenburg LA-77	2109	OLD 12	11	23	46	0.606
Oldenburg LA-77	2109	OLD 12	11	23	11	0.611
Oldenburg LA-77	2109	OLD 12	11	23	32	0.611
Oldenburg LA-77	2109	OLD 12	11	23	39	0.611
Oldenburg LA-77	2109	OLD 12	11	25	7	0.621
Oldenburg LA-77	2109	OLD 12	11	23	31	0.625
Oldenburg LA-77	2109	OLD 12	11	23	28	0.647
Oldenburg LA-77	2109	OLD 12	11	23	17	0.652
Oldenburg LA-77	2109	OLD 12	11	24	25	0.658
Oldenburg LA-77	2109	OLD 12	11	24	28	0.658
Oldenburg LA-77	2109	OLD 12	11	24	32	0.658
Oldenburg LA-77	2109	OLD 12	11	24	37	0.658
Oldenburg LA-77	2109	OLD 12	11	25	5	0.658
Oldenburg LA-77	2109	OLD 12	11	25	19	0.658
Oldenburg LA-77	2109	OLD 12	11	24	5	0.678
Oldenburg LA-77	2109	OLD 12	11	24	8	0.678
Oldenburg LA-77	2109	OLD 12	11	24	13	0.678
Oldenburg LA-77	2109	OLD 12	11	24	48	0.678
Oldenburg LA-77	2109	OLD 12	11	24	62	0.678
Oldenburg LA-77	2109	OLD 12	11	24	67	0.678
Oldenburg LA-77	2109	OLD 12	11	24	102	0.678
Oldenburg LA-77	2109	OLD 12	11	24	108	0.678
Oldenburg LA-77	2109	OLD 12	11	23	3	0.682
Oldenburg LA-77	2109	OLD 12	11	23	5	0.682
Oldenburg LA-77	2109	OLD 12	11	23	10	0.682
Oldenburg LA-77	2109	OLD 12	11	23	29	0.682
Oldenburg LA-77	2109	OLD 12	11	23	20	0.686
Oldenburg LA-77	2109	OLD 12	11	23	42	0.686
Oldenburg LA-77	2109	OLD 12	11	23	2	0.698
Oldenburg LA-77	2109	OLD 12	11	24	34	0.698
Oldenburg LA-77	2109	OLD 12	11	24	66	0.698
Oldenburg LA-77	2109	OLD 12	11	24	83	0.698
Oldenburg LA-77	2109	OLD 12	11	25	9	0.699
Oldenburg LA-77	2109	OLD 12	11	25	12	0.712
Oldenburg LA-77	2109	OLD 12	11	23	4	0.715
Oldenburg LA-77	2109	OLD 12	11	23	43	0.715
Oldenburg LA-77	2109	OLD 12	11	23	44	0.715
Oldenburg LA-77	2109	OLD 12	11	23	7	0.719
Oldenburg LA-77	2109	OLD 12	11	25	10	0.727
Oldenburg LA-77	2109	OLD 12	11	24	12	0.736
Oldenburg LA-77	2109	OLD 12	11	24	15	0.736
Oldenburg LA-77	2109	OLD 12	11	24	27	0.736
Oldenburg LA-77	2109	OLD 12	11	24	31	0.736
Oldenburg LA-77	2109	OLD 12	11	24	35	0.736
Oldenburg LA-77	2109	OLD 12	11	24	45	0.736
Oldenburg LA-77	2109	OLD 12	11	24	57	0.736
Oldenburg LA-77	2109	OLD 12	11	24	81	0.736
Oldenburg LA-77	2109	OLD 12	11	24	86	0.736
Oldenburg LA-77	2109	OLD 12	11	24	91	0.736
Oldenburg LA-77	2109	OLD 12	11	24	95	0.736
Oldenburg LA-77	2109	OLD 12	11	24	101	0.736
Oldenburg LA-77	2109	OLD 12	11	25	6	0.736
Oldenburg LA-77	2109	OLD 12	11	23	16	0.75
Oldenburg LA-77	2109	OLD 12	11	23	30	0.758
Oldenburg LA-77	2109	OLD 12	11	23	33	0.758
Oldenburg LA-77	2109	OLD 12	11	23	35	0.761
Oldenburg LA-77	2109	OLD 12	11	25	8	0.77
Oldenburg LA-77	2109	OLD 12	11	25	14	0.77
Oldenburg LA-77	2109	OLD 12	11	23	1	0.78
Oldenburg LA-77	2109	OLD 12	11	23	36	0.78
Oldenburg LA-77	2109	OLD 12	11	23	19	0.791
Oldenburg LA-77	2109	OLD 12	11	23	45	0.791
Oldenburg LA-77	2109	OLD 12	11	23	12	0.816
Oldenburg LA-77	2109	OLD 12	11	24	20	0.822
Oldenburg LA-77	2109	OLD 12	11	24	24	0.822
Oldenburg LA-77	2109	OLD 12	11	24	26	0.822
Oldenburg LA-77	2109	OLD 12	11	24	40	0.822
Oldenburg LA-77	2109	OLD 12	11	24	43	0.822
Oldenburg LA-77	2109	OLD 12	11	24	50	0.822
Oldenburg LA-77	2109	OLD 12	11	24	56	0.822
Oldenburg LA-77	2109	OLD 12	11	24	80	0.822
Oldenburg LA-77	2109	OLD 12	11	24	87	0.822
Oldenburg LA-77	2109	OLD 12	11	24	96	0.822
Oldenburg LA-77	2109	OLD 12	11	24	97	0.822
Oldenburg LA-77	2109	OLD 12	11	24	100	0.822
Oldenburg LA-77	2109	OLD 12	11	24	107	0.822
Oldenburg LA-77	2109	OLD 12	11	23	15	0.837
Oldenburg LA-77	2109	OLD 12	11	24	19	0.839
Oldenburg LA-77	2109	OLD 12	11	24	38	0.839
Oldenburg LA-77	2109	OLD 12	11	24	44	0.839
Oldenburg LA-77	2109	OLD 12	11	24	79	0.839
Oldenburg LA-77	2109	OLD 12	11	24	99	0.839
Oldenburg LA-77	2109	OLD 12	11	25	11	0.855
Oldenburg LA-77	2109	OLD 12	11	25	18	0.858
Oldenburg LA-77	2109	OLD 12	11	24	1	0.886
Oldenburg LA-77	2109	OLD 12	11	24	2	0.886
Oldenburg LA-77	2109	OLD 12	11	24	3	0.886
Oldenburg LA-77	2109	OLD 12	11	24	36	0.886
Oldenburg LA-77	2109	OLD 12	11	24	53	0.886
Oldenburg LA-77	2109	OLD 12	11	24	65	0.886
Oldenburg LA-77	2109	OLD 12	11	24	85	0.886
Oldenburg LA-77	2109	OLD 12	11	23	23	0.915
Oldenburg LA-77	2109	OLD 12	11	23	40	0.915
Oldenburg LA-77	2109	OLD 12	11	23	14	0.922
Oldenburg LA-77	2109	OLD 12	11	24	16	0.93
Oldenburg LA-77	2109	OLD 12	11	24	52	0.93
Oldenburg LA-77	2109	OLD 12	11	24	63	0.93
Oldenburg LA-77	2109	OLD 12	11	24	78	0.93
Oldenburg LA-77	2109	OLD 12	11	24	98	0.93
Oldenburg LA-77	2109	OLD 12	11	23	41	0.949
Oldenburg LA-77	2109	OLD 12	11	24	6	0.959
Oldenburg LA-77	2109	OLD 12	11	24	47	0.959
Oldenburg LA-77	2109	OLD 12	11	24	51	0.959
Oldenburg LA-77	2109	OLD 12	11	24	88	0.959
Oldenburg LA-77	2109	OLD 12	11	24	90	0.959
Oldenburg LA-77	2109	OLD 12	11	24	93	0.959
Oldenburg LA-77	2109	OLD 12	11	24	94	0.959
Oldenburg LA-77	2109	OLD 12	11	24	7	0.987
Oldenburg LA-77	2109	OLD 12	11	24	71	0.987
Oldenburg LA-77	2109	OLD 12	11	24	105	0.987
Oldenburg LA-77	2109	OLD 12	11	23	22	0.988
Oldenburg LA-77	2109	OLD 12	11	24	29	1
Oldenburg LA-77	2109	OLD 12	11	24	60	1
Oldenburg LA-77	2109	OLD 12	11	24	103	1
Oldenburg LA-77	2109	OLD 12	11	24	106	1
Oldenburg LA-77	2109	OLD 12	11	23	26	1.011
Oldenburg LA-77	2109	OLD 12	11	25	13	1.016
Oldenburg LA-77	2109	OLD 12	11	23	27	1.019
Oldenburg LA-77	2109	OLD 12	11	23	24	1.03
Oldenburg LA-77	2109	OLD 12	11	24	22	1.04
Oldenburg LA-77	2109	OLD 12	11	24	64	1.04
Oldenburg LA-77	2109	OLD 12	11	24	82	1.04
Oldenburg LA-77	2109	OLD 12	11	24	92	1.04
Oldenburg LA-77	2109	OLD 12	11	24	4	1.053
Oldenburg LA-77	2109	OLD 12	11	24	9	1.053
Oldenburg LA-77	2109	OLD 12	11	24	59	1.053
Oldenburg LA-77	2109	OLD 12	11	24	109	1.053
Oldenburg LA-77	2109	OLD 12	11	24	21	1.103
Oldenburg LA-77	2109	OLD 12	11	24	61	1.103
Oldenburg LA-77	2109	OLD 12	11	24	70	1.103
Oldenburg LA-77	2109	OLD 12	11	24	84	1.151
Oldenburg LA-77	2109	OLD 12	11	24	89	1.151
Oldenburg LA-77	2109	OLD 12	11	24	58	1.163
Oldenburg LA-77	2109	OLD 12	11	24	74	1.197
Oldenburg LA-77	2109	OLD 12	11	24	72	1.326
Oldenburg LA-77	2109	OLD 12	11	24	77	1.326
Oldenburg LA-77	2109	OLD 12	11	24	73	1.356
Oldenburg LA-77	2109	OLD 12	11	24	75	1.405
Oldenburg LA-77	2109	OLD 12	11	24	76	1.653
Oldenburg LA-77	2109	OLD 12	11	24	69	2.08
Oldenburg LA-77	2109	OLD 12	11	24	68	2.757
Oldenburg LA-77	LA77-SED27-sp3	emmer grain	2	8	1	0.568
Oldenburg LA-77	LA77-SED27-sp3	emmer grain	2	8	2	0.804
Oldenburg LA-77	LA77-SED27-sp3	emmer grain	2	8	3	0.724
Oldenburg LA-77	LA77-SED27-sp3	emmer grain	2	8	4	0.512
Oldenburg LA-77	LA77-SED27-sp3	emmer grain	2	8	5	0.852
Oldenburg LA-77	LA77-SED27-sp3	emmer grain	2	8	6	1.906
Oldenburg LA-77	LA77-SED27-sp3	emmer grain	2	8	7	0.898
Oldenburg LA-77	LA77-SED27-sp3	emmer grain	2	8	8	1.145
Oldenburg LA-77	LA77-SED27-sp3	emmer grain	2	8	9	0.71
Oldenburg LA-77	LA77-SED27-sp3	emmer grain	2	8	10	0.765
Oldenburg LA-77	LA77-SED27-sp3	emmer grain	2	8	11	0.994
Oldenburg LA-77	LA77-SED27-sp3	emmer grain	2	8	12	1.136
Oldenburg LA-77	LA77-SED27-sp3	emmer grain	2	8	13	1.171
Oldenburg LA-77	LA77-SED27-sp3	emmer grain	2	8	14	0.953
Oldenburg LA-77	LA77-SED27-sp3	emmer grain	2	8	15	1.42
Oldenburg LA-77	LA77-SED27-sp3	emmer grain	2	8	16	0.765
Oldenburg LA-77	LA77-SED27-sp3	emmer grain	2	8	17	0.586
Oldenburg LA-77	LA77-SED27-sp3	emmer grain	2	8	18	1.024
Oldenburg LA-77	LA77-SED27-sp3	emmer grain	2	8	19	1.136
Oldenburg LA-77	LA77-SED27-sp3	emmer grain	2	8	20	0.586
Oldenburg LA-77	LA77-SED27-sp3	emmer grain	2	8	21	0.804
Oldenburg LA-77	LA77-SED27-sp3	emmer grain	2	8	22	0.898
Oldenburg LA-77	LA77-SED27-sp3	emmer grain	2	8	23	1.145
Oldenburg LA-77	LA77-SED27-sp3	emmer grain	2	8	24	0.953
Oldenburg LA-77	LA77-SED27-sp3	emmer grain	2	8	25	0.765
Oldenburg LA-77	LA77-SED27-sp3	emmer grain	2	8	26	0.71
Oldenburg LA-77	LA77-SED27-sp3	emmer grain	2	8	27	0.402
Oldenburg LA-77	LA77-SED27-sp3	emmer grain	2	8	28	0.898
Oldenburg LA-77	LA77-SED27-sp3	emmer grain	2	8	29	0.765
Oldenburg LA-77	LA77-SED27-sp3	emmer grain	2	8	30	1.989
Oldenburg LA-77	LA77-SED27-sp3	emmer grain	2	8	31	0.864
Oldenburg LA-77	LA77-SED27-sp3	emmer grain	2	8	32	0.586
Oldenburg LA-77	LA77-SED27-sp3	emmer grain	2	8	33	0.71
Oldenburg LA-77	LA77-SED27-sp3	emmer grain	2	8	34	0.426
Oldenburg LA-77	LA77-SED27-sp3	emmer grain	2	8	35	0.71
Oldenburg LA-77	LA77-SED27-sp3	emmer grain	2	8	36	1.004
Oldenburg LA-77	LA77-SED27-sp3	emmer grain	2	8	37	0.804
Oldenburg LA-77	LA77-SED27-sp3	emmer grain	2	8	38	0.765
Oldenburg LA-77	LA77-SED27-sp3	emmer grain	2	8	39	0.71
Oldenburg LA-77	LA77-SED27-sp3	emmer grain	2	8	40	0.402
Oldenburg LA-77	LA77-SED27-sp3	emmer grain	2	8	41	0.402
Oldenburg LA-77	LA77-SED27-sp3	emmer grain	2	8	42	0.852
Oldenburg LA-77	LA77-SED27-sp3	emmer grain	2	8	43	1.136
Oldenburg LA-77	LA77-SED27-sp3	emmer grain	2	8	44	0.828
Oldenburg LA-77	LA77-SED27-sp3	emmer grain	2	8	45	0.635
Oldenburg LA-77	LA77-SED27-sp3	emmer grain	2	8	46	1.109
Oldenburg LA-77	LA77-SED27-sp3	emmer grain	2	8	47	0.586
Oldenburg LA-77	LA77-SED27-sp3	emmer grain	2	8	48	0.864
Oldenburg LA-77	LA77-SED27-sp3	emmer grain	2	8	49	0.71
Oldenburg LA-77	LA77-SED27-sp3	emmer grain	2	8	50	1.004
Oldenburg LA-77	LA77-SED27-sp3	emmer grain	2	8	51	1.004
Oldenburg LA-77	LA77-SED27-sp3	emmer grain	2	8	52	1.082
Oldenburg LA-77	LA77-SED27-sp3	emmer grain	2	8	53	0.852
Oldenburg LA-77	LA77-SED27-sp3	emmer grain	2	8	54	0.898
Oldenburg LA-77	LA77-SED27-sp3	emmer grain	2	8	55	0.71
Oldenburg LA-77	LA77-SED27-sp3	emmer grain	2	8	56	0.994
Oldenburg LA-77	LA77-SED27-sp3	emmer grain	2	8	57	0.852
Oldenburg LA-77	LA77-SED27-sp3	emmer grain	2	8	58	1.145
Oldenburg LA-77	LA77-SED27-sp3	emmer grain	2	8	59	1.214
Oldenburg LA-77	LA77-SED27-sp3	emmer grain	2	8	60	0.635
Oldenburg LA-77	LA77-SED27-sp3	emmer grain	2	8	61	0.91
Oldenburg LA-77	LA77-SED27-sp3	emmer grain	2	8	62	0.724
Oldenburg LA-77	LA77-SED27-sp3	emmer grain	2	8	63	0.852
Oldenburg LA-77	LA77-SED27-sp3	emmer grain	2	8	64	0.864
Oldenburg LA-77	LA77-SED27-sp3	emmer grain	2	8	65	0.318
Oldenburg LA-77	LA77-SED27-sp3	emmer grain	2	8	66	0.852
Oldenburg LA-77	LA77-SED27-sp3	emmer grain	2	8	67	0.864
Oldenburg LA-77	LA77-SED27-sp3	emmer grain	2	8	68	0.852
Oldenburg LA-77	LA77-SED27-sp3	emmer grain	2	8	69	1.136
Oldenburg LA-77	LA77-SED27-sp3	emmer grain	2	8	70	0.953
Oldenburg LA-77	LA77-SED27-sp3	emmer grain	2	8	71	1.42
Oldenburg LA-77	LA77-SED27-sp3	emmer grain	2	8	72	0.91
Oldenburg LA-77	LA77-SED27-sp3	emmer grain	2	8	73	0.765
Oldenburg LA-77	LA77-SED27-sp3	emmer grain	2	8	74	1.082
Oldenburg LA-77	LA77-SED27-sp3	emmer grain	2	8	75	0.568
Oldenburg LA-77	LA77-SED27-sp3	emmer grain	2	8	76	0.402
Oldenburg LA-77	LA77-SED27-sp3	emmer grain	2	8	77	0.71
Oldenburg LA-77	LA77-SED27-sp3	emmer grain	2	8	78	0.994
Oldenburg LA-77	LA77-SED27-sp3	emmer grain	2	8	79	0.71
Oldenburg LA-77	LA77-SED27-sp3	emmer grain	2	8	80	1.109
Oldenburg LA-77	LA77-SED27-sp3	emmer grain	2	8	81	1.34
Oldenburg LA-77	LA77-SED27-sp3	emmer grain	2	8	82	1.31
Oldenburg LA-77	LA77-SED27-sp3	emmer grain	2	8	83	1.588
Oldenburg LA-77	LA77-SED27-sp3	emmer grain	2	8	84	0.953
Oldenburg LA-77	LA77-SED27-sp3	emmer grain	2	8	85	1.51
Oldenburg LA-77	LA77-SED27-sp3	emmer grain	2	8	86	1.34
Oldenburg LA-77	LA77-SED27-sp3	emmer grain	2	8	87	0.953
Oldenburg LA-77	LA77-SED27-sp3	emmer grain	2	8	88	0.512
Oldenburg LA-77	LA77-SED27-sp3	emmer grain	2	8	89	0.568
Oldenburg LA-77	LA77-SED27-sp3	emmer grain	2	8	90	0.449
Oldenburg LA-77	LA77-SED27-sp3	emmer grain	2	8	91	0.603
Oldenburg LA-77	LA77-SED27-sp3	emmer grain	2	8	92	0.864
Oldenburg LA-77	LA77-SED27-sp3	emmer grain	2	8	93	0.765
Oldenburg LA-77	LA77-SED27-sp3	emmer grain	2	8	94	0.765
Oldenburg LA-77	LA77-SED27-sp3	emmer grain	2	8	95	1.145
Oldenburg LA-77	LA77-SED27-sp3	emmer grain	2	8	96	0.864
Oldenburg LA-77	LA77-SED27-sp3	emmer grain	2	8	97	0.568
Oldenburg LA-77	LA77-SED27-sp3	emmer grain	2	8	98	0.724
Oldenburg LA-77	LA77-SED27-sp3	emmer grain	2	8	99	1.024
Oldenburg LA-77	LA77-SED27-sp3	emmer grain	2	8	100	0.864
Oldenburg LA-77	LA77-SED27-sp3	emmer grain	2	8	101	1.082
Oldenburg LA-77	LA77-SED27-sp3	emmer grain	2	8	102	0.804
Oldenburg LA-77	LA77-SED27-sp3	emmer grain	2	8	103	0.71
Oldenburg LA-77	LA77-SED27-sp3	emmer grain	2	8	104	1.004
Oldenburg LA-77	LA77-SED27-sp3	emmer grain	2	8	105	0.635
Oldenburg LA-77	LA77-SED27-sp3	emmer grain	2	8	106	0.71
Oldenburg LA-77	LA77-SED27-sp3	emmer grain	2	8	107	0.828
Oldenburg LA-77	LA77-SED27-sp3	emmer grain	2	8	108	0.898
Oldenburg LA-77	LA77-SED27-sp3	emmer grain	2	8	109	1.004
Oldenburg LA-77	LA77-SED27-sp3	emmer grain	2	8	110	1.136
Oldenburg LA-77	LA77-SED27-sp3	emmer grain	2	8	111	0.852
Oldenburg LA-77	LA77-SED27-sp3	emmer grain	2	8	112	1.205
Oldenburg LA-77	LA77-SED27-sp3	emmer grain	2	8	113	0.864
Oldenburg LA-77	LA77-SED27-sp3	emmer grain	2	8	114	1.004
Oldenburg LA-77	LA77-SED27-sp3	emmer grain	2	8	115	1.399
Oldenburg LA-77	LA77-SED27-sp3	emmer grain	2	8	116	1.145
Oldenburg LA-77	LA77-SED27-sp3	emmer grain	2	8	117	1.034
Oldenburg LA-77	LA77-SED27-sp3	emmer grain	2	8	118	0.898
Oldenburg LA-77	LA77-SED27-sp3	emmer grain	2	8	119	0.635
Oldenburg LA-77	LA77-SED28-sp1	emmer grain	1	3	1	1.257
Oldenburg LA-77	LA77-SED28-sp1	emmer grain	1	3	2	0.862
Oldenburg LA-77	LA77-SED28-sp1	emmer grain	1	3	3	1.293
Oldenburg LA-77	LA77-SED28-sp1	emmer grain	1	3	4	0.647
Oldenburg LA-77	LA77-SED28-sp1	emmer grain	1	3	5	0.889
Oldenburg LA-77	LA77-SED28-sp1	emmer grain	1	3	6	0.682
Oldenburg LA-77	LA77-SED28-sp1	emmer grain	1	3	7	1.099
Oldenburg LA-77	LA77-SED28-sp1	emmer grain	1	3	8	0.682
Oldenburg LA-77	LA77-SED28-sp1	emmer grain	1	3	9	0.889
Oldenburg LA-77	LA77-SED28-sp1	emmer grain	1	3	10	0.61
Oldenburg LA-77	LA77-SED28-sp1	emmer grain	1	3	11	0.777
Oldenburg LA-77	LA77-SED28-sp1	emmer grain	1	3	12	1.219
Oldenburg LA-77	LA77-SED28-sp1	emmer grain	1	3	13	0.777
Oldenburg LA-77	LA77-SED28-sp1	emmer grain	1	3	14	0.964
Oldenburg LA-77	LA77-SED28-sp1	emmer grain	1	3	15	0.647
Oldenburg LA-77	LA77-SED28-sp1	emmer grain	1	3	16	1.099
Oldenburg LA-77	LA77-SED28-sp1	emmer grain	1	3	17	0.964
Oldenburg LA-77	LA77-SED28-sp1	emmer grain	1	3	18	0.914
Oldenburg LA-77	LA77-SED28-sp1	emmer grain	1	3	19	1.311
Oldenburg LA-77	LA77-SED28-sp1	emmer grain	1	3	20	0.964
Oldenburg LA-77	LA77-SED28-sp1	emmer grain	1	3	21	1.554
Oldenburg LA-77	LA77-SED28-sp1	emmer grain	1	3	22	0.964
Oldenburg LA-77	LA77-SED28-sp1	emmer grain	1	3	23	1.257
Oldenburg LA-77	LA77-SED28-sp1	emmer grain	1	3	24	1.078
Oldenburg LA-77	LA77-SED28-sp1	emmer grain	1	3	25	0.777
Oldenburg LA-77	LA77-SED28-sp1	emmer grain	1	3	26	1.257
Oldenburg LA-77	LA77-SED28-sp1	emmer grain	1	3	27	0.777
Oldenburg LA-77	LA77-SED28-sp1	emmer grain	1	3	28	0.777
Oldenburg LA-77	LA77-SED28-sp1	emmer grain	1	3	29	1.38
Oldenburg LA-77	LA77-SED28-sp1	emmer grain	1	3	30	0.914
Oldenburg LA-77	LA77-SED28-sp1	emmer grain	1	3	31	1.078
Oldenburg LA-77	LA77-SED28-sp1	emmer grain	1	3	32	1.078
Oldenburg LA-77	LA77-SED28-sp1	emmer grain	1	3	33	1.38
Oldenburg LA-77	LA77-SED28-sp1	emmer grain	1	3	34	0.777
Oldenburg LA-77	LA77-SED28-sp1	emmer grain	1	3	35	1.099
Oldenburg LA-77	LA77-SED28-sp1	emmer grain	1	3	36	1.363
Oldenburg LA-77	LA77-SED28-sp1	emmer grain	1	3	37	1.219
Oldenburg LA-77	LA77-SED28-sp1	emmer grain	1	3	38	1.099
Oldenburg LA-77	LA77-SED28-sp1	emmer grain	1	3	39	1.219
Oldenburg LA-77	LA77-SED28-sp1	emmer grain	1	3	40	0.964
Oldenburg LA-77	LA77-SED28-sp1	emmer grain	1	3	41	1.257
Oldenburg LA-77	LA77-SED28-sp1	emmer grain	1	3	42	0.914
Oldenburg LA-77	LA77-SED28-sp1	emmer grain	1	3	43	1.257
Oldenburg LA-77	LA77-SED28-sp1	emmer grain	1	3	44	1.38
Oldenburg LA-77	LA77-SED28-sp1	emmer grain	1	3	45	0.914
Oldenburg LA-77	LA77-SED28-sp1	emmer grain	1	3	46	0.777
Oldenburg LA-77	LA77-SED28-sp1	emmer grain	1	3	47	1.078
Oldenburg LA-77	LA77-SED28-sp1	emmer grain	1	3	48	1.078
Oldenburg LA-77	LA77-SED28-sp1	emmer grain	1	3	49	0.862
Oldenburg LA-77	LA77-SED28-sp1	emmer grain	1	3	50	0.482
Oldenburg LA-77	LA77-SED28-sp1	emmer grain	1	3	51	0.889
Oldenburg LA-77	LA77-SED28-sp1	emmer grain	1	3	52	0.862
Oldenburg LA-77	LA77-SED28-sp1	emmer grain	1	3	53	1.161
Oldenburg LA-77	LA77-SED28-sp1	emmer grain	1	3	54	1.257
Oldenburg LA-77	LA77-SED28-sp1	emmer grain	1	3	55	1.257
Oldenburg LA-77	LA77-SED28-sp1	emmer grain	1	3	56	1.509
Oldenburg LA-77	LA77-SED28-sp1	emmer grain	1	3	57	1.078
Oldenburg LA-77	LA77-SED28-sp1	emmer grain	1	3	58	1.446
Oldenburg LA-77	LA77-SED28-sp1	emmer grain	1	3	59	1.219
Oldenburg LA-77	LA77-SED28-sp1	emmer grain	1	3	60	1.311
Oldenburg LA-77	LA77-SED28-sp1	emmer grain	1	3	61	1.078
Oldenburg LA-77	LA77-SED28-sp1	emmer grain	1	3	62	1.099
Oldenburg LA-77	LA77-SED28-sp1	emmer grain	1	3	63	1.311
Oldenburg LA-77	LA77-SED28-sp1	emmer grain	1	3	64	1.311
Oldenburg LA-77	LA77-SED28-sp1	emmer grain	1	3	65	1.854
Oldenburg LA-77	LA77-SED28-sp1	emmer grain	1	3	66	1.293
Oldenburg LA-77	LA77-SED28-sp1	emmer grain	1	3	67	0.777
Oldenburg LA-77	LA77-SED28-sp1	emmer grain	1	3	68	0.964
Oldenburg LA-77	LA77-SED28-sp1	emmer grain	1	3	69	0.647
Oldenburg LA-77	LA77-SED28-sp1	emmer grain	1	3	70	1.078
Oldenburg LA-77	LA77-SED28-sp1	emmer grain	1	3	71	0.889
Oldenburg LA-77	LA77-SED28-sp1	emmer grain	1	3	72	0.862
Oldenburg LA-77	LA77-SED28-sp1	emmer grain	1	3	73	0.964
Oldenburg LA-77	LA77-SED28-sp1	emmer grain	1	3	74	1.078
Oldenburg LA-77	LA77-SED28-sp1	emmer grain	1	3	75	0.964
Oldenburg LA-77	LA77-SED28-sp1	emmer grain	1	3	76	1.219
Oldenburg LA-77	LA77-SED28-sp1	emmer grain	1	3	77	1.446
Oldenburg LA-77	LA77-SED28-sp1	emmer grain	1	3	78	1.363
Oldenburg LA-77	LA77-SED28-sp1	emmer grain	1	3	79	1.311
Oldenburg LA-77	LA77-SED28-sp1	emmer grain	1	3	80	0.964
Oldenburg LA-77	LA77-SED28-sp1	emmer grain	1	3	81	1.509
Oldenburg LA-77	LA77-SED28-sp1	emmer grain	1	3	82	0.964
Oldenburg LA-77	LA77-SED28-sp1	emmer grain	1	3	83	0.305
Oldenburg LA-77	LA77-SED28-sp1	emmer grain	1	3	84	1.078
Oldenburg LA-77	LA77-SED28-sp1	emmer grain	1	3	85	1.078
Oldenburg LA-77	LA77-SED28-sp1	emmer grain	1	3	86	1.554
Oldenburg LA-77	LA77-SED28-sp1	emmer grain	1	3	87	1.161
Oldenburg LA-77	LA77-SED28-sp1	emmer grain	1	3	88	1.161
Oldenburg LA-77	LA77-SED28-sp1	emmer grain	1	3	89	1.293
Oldenburg LA-77	LA77-SED28-sp1	emmer grain	1	3	90	1.219
Oldenburg LA-77	LA77-SED28-sp1	emmer grain	1	3	91	1.099
Oldenburg LA-77	LA77-SED28-sp1	emmer grain	1	3	92	0.862
Oldenburg LA-77	LA77-SED28-sp1	emmer grain	1	3	93	0.964
Oldenburg LA-77	LA77-SED28-sp1	emmer grain	1	3	94	1.569
Oldenburg LA-77	LA77-SED28-sp1	emmer grain	1	3	95	1.311
Oldenburg LA-77	LA77-SED28-sp1	emmer grain	1	3	96	1.257
Oldenburg LA-77	LA77-SED28-sp1	emmer grain	1	3	97	1.554
Oldenburg LA-77	LA77-SED28-sp1	emmer grain	1	4	1	1.034
Oldenburg LA-77	LA77-SED28-sp1	emmer grain	1	4	2	1.024
Oldenburg LA-77	LA77-SED28-sp1	emmer grain	1	4	3	0.804
Oldenburg LA-77	LA77-SED28-sp1	emmer grain	1	4	4	1.214
Oldenburg LA-77	LA77-SED28-sp1	emmer grain	1	4	5	0.828
Oldenburg LA-77	LA77-SED28-sp1	emmer grain	1	4	6	0.953
Oldenburg LA-77	LA77-SED28-sp1	emmer grain	1	4	7	1.569
Oldenburg LA-77	LA77-SED28-sp1	emmer grain	1	4	8	1.286
Oldenburg LA-77	LA77-SED28-sp1	emmer grain	1	4	9	0.994
Oldenburg LA-77	LA77-SED28-sp1	emmer grain	1	4	10	1.024
Oldenburg LA-77	LA77-SED28-sp1	emmer grain	1	4	11	1.932
Oldenburg LA-77	LA77-SED28-sp1	emmer grain	1	4	12	1.145
Oldenburg LA-77	LA77-SED28-sp1	emmer grain	1	4	13	1.34
Oldenburg LA-77	LA77-SED28-sp1	emmer grain	1	4	14	1.082
Oldenburg LA-77	LA77-SED28-sp1	emmer grain	1	4	15	0.953
Oldenburg LA-77	LA77-SED28-sp1	emmer grain	1	4	16	1.31
Oldenburg LA-77	LA77-SED28-sp1	emmer grain	1	4	17	1.31
Oldenburg LA-77	LA77-SED28-sp1	emmer grain	1	4	18	1.286
Oldenburg LA-77	LA77-SED28-sp1	emmer grain	1	4	19	0.864
Oldenburg LA-77	LA77-SED28-sp1	emmer grain	1	4	20	1.109
Oldenburg LA-77	LA77-SED28-sp1	emmer grain	1	4	21	1.145
Oldenburg LA-77	LA77-SED28-sp1	emmer grain	1	4	22	1.034
Oldenburg LA-77	LA77-SED28-sp1	emmer grain	1	4	23	1.004
Oldenburg LA-77	LA77-SED28-sp1	emmer grain	1	4	24	1.705
Oldenburg LA-77	LA77-SED28-sp1	emmer grain	1	4	25	1.27
Oldenburg LA-77	LA77-SED28-sp1	emmer grain	1	4	26	1.51
Oldenburg LA-77	LA77-SED28-sp1	emmer grain	1	4	27	1.31
Oldenburg LA-77	LA77-SED28-sp1	emmer grain	1	4	28	0.512
Oldenburg LA-77	LA77-SED28-sp1	emmer grain	1	4	29	1.004
Oldenburg LA-77	LA77-SED28-sp1	emmer grain	1	4	30	0.71
Oldenburg LA-77	LA77-SED28-sp1	emmer grain	1	4	31	0.953
Oldenburg LA-77	LA77-SED28-sp1	emmer grain	1	4	32	0.898
Oldenburg LA-77	LA77-SED28-sp1	emmer grain	1	4	33	1.109
Oldenburg LA-77	LA77-SED28-sp1	emmer grain	1	4	34	1.109
Oldenburg LA-77	LA77-SED28-sp1	emmer grain	1	4	35	0.603
Oldenburg LA-77	LA77-SED28-sp1	emmer grain	1	4	36	0.724
Oldenburg LA-77	LA77-SED28-sp1	emmer grain	1	4	37	0.91
Oldenburg LA-77	LA77-SED28-sp1	emmer grain	1	4	38	0.765
Oldenburg LA-77	LA77-SED28-sp1	emmer grain	1	4	39	0.994
Oldenburg LA-77	LA77-SED28-sp1	emmer grain	1	4	40	0.765
Oldenburg LA-77	LA77-SED28-sp1	emmer grain	1	4	41	0.71
Oldenburg LA-77	LA77-SED28-sp1	emmer grain	1	4	42	0.568
Oldenburg LA-77	LA77-SED28-sp1	emmer grain	1	4	43	1.034
Oldenburg LA-77	LA77-SED28-sp1	emmer grain	1	4	44	1.205
Oldenburg LA-77	LA77-SED28-sp1	emmer grain	1	4	45	0.828
Oldenburg LA-77	LA77-SED28-sp1	emmer grain	1	4	46	1.109
Oldenburg LA-77	LA77-SED28-sp1	emmer grain	1	4	47	1.145
Oldenburg LA-77	LA77-SED28-sp1	emmer grain	1	4	48	0.91
Oldenburg LA-77	LA77-SED28-sp1	emmer grain	1	4	49	0.91
Oldenburg LA-77	LA77-SED28-sp1	emmer grain	1	4	50	0.765
Oldenburg LA-77	LA77-SED28-sp1	emmer grain	1	4	51	1.109
Oldenburg LA-77	LA77-SED28-sp1	emmer grain	1	4	52	1.004
Oldenburg LA-77	LA77-SED28-sp1	emmer grain	1	4	53	0.953
Oldenburg LA-77	LA77-SED28-sp1	emmer grain	1	4	54	0.724
Oldenburg LA-77	LA77-SED28-sp1	emmer grain	1	4	55	0.898
Oldenburg LA-77	LA77-SED28-sp1	emmer grain	1	4	56	0.953
Oldenburg LA-77	LA77-SED28-sp1	emmer grain	1	4	57	1.136
Oldenburg LA-77	LA77-SED28-sp1	emmer grain	1	4	58	0.898
Oldenburg LA-77	LA77-SED28-sp1	emmer grain	1	4	59	1.205
Oldenburg LA-77	LA77-SED28-sp1	emmer grain	1	4	60	0.864
Oldenburg LA-77	LA77-SED28-sp1	emmer grain	1	4	61	1.205
Oldenburg LA-77	LA77-SED28-sp1	emmer grain	1	4	62	1.348
Oldenburg LA-77	LA77-SED28-sp1	emmer grain	1	4	63	1.171
Oldenburg LA-77	LA77-SED28-sp1	emmer grain	1	4	64	0.568
Oldenburg LA-77	LA77-SED28-sp1	emmer grain	1	4	65	0.864
Oldenburg LA-77	LA77-SED28-sp1	emmer grain	1	4	66	1.004
Oldenburg LA-77	LA77-SED28-sp1	emmer grain	1	4	67	0.71
Oldenburg LA-77	LA77-SED28-sp1	emmer grain	1	4	68	0.603
Oldenburg LA-77	LA77-SED28-sp1	emmer grain	1	4	69	0.91
Oldenburg LA-77	LA77-SED28-sp1	emmer grain	1	4	70	0.852
Oldenburg LA-77	LA77-SED28-sp1	emmer grain	1	4	71	0.71
Oldenburg LA-77	LA77-SED28-sp1	emmer grain	1	4	72	0.91
Oldenburg LA-77	LA77-SED28-sp1	emmer grain	1	4	73	0.898
Oldenburg LA-77	LA77-SED28-sp1	emmer grain	1	4	74	1.205
Oldenburg LA-77	LA77-SED28-sp1	emmer grain	1	4	75	1.222
Oldenburg LA-77	LA77-SED28-sp1	emmer grain	1	4	76	0.71
Oldenburg LA-77	LA77-SED28-sp1	emmer grain	1	4	77	0.71
Oldenburg LA-77	LA77-SED28-sp1	emmer grain	1	4	78	0.828
Oldenburg LA-77	LA77-SED28-sp1	emmer grain	1	4	79	0.994
Oldenburg LA-77	LA77-SED28-sp1	emmer grain	1	4	80	0.804
Oldenburg LA-77	LA77-SED28-sp1	emmer grain	1	4	81	0.765
Oldenburg LA-77	LA77-SED28-sp1	emmer grain	1	4	82	0.828
Oldenburg LA-77	LA77-SED28-sp1	emmer grain	1	4	83	0.765
Oldenburg LA-77	LA77-SED28-sp1	emmer grain	1	4	84	0.852
Oldenburg LA-77	LA77-SED28-sp1	emmer grain	1	4	85	1.082
Oldenburg LA-77	LA77-SED28-sp1	emmer grain	1	4	86	0.71
Oldenburg LA-77	LA77-SED28-sp1	emmer grain	1	4	87	1.024
Oldenburg LA-77	LA77-SED28-sp1	emmer grain	1	4	88	0.994
Oldenburg LA-77	LA77-SED28-sp1	emmer grain	1	4	89	0.953
Oldenburg LA-77	LA77-SED28-sp1	emmer grain	1	4	90	1.024
Oldenburg LA-77	LA77-SED28-sp1	emmer grain	1	4	91	0.765
Oldenburg LA-77	LA77-SED28-sp1	emmer grain	1	4	92	0.852
Oldenburg LA-77	LA77-SED28-sp1	emmer grain	1	4	93	0.804
Oldenburg LA-77	LA77-SED28-sp1	emmer grain	1	4	94	0.828
Oldenburg LA-77	LA77-SED28-sp1	emmer grain	1	4	95	0.953
Oldenburg LA-77	LA77-SED28-sp1	emmer grain	1	4	96	0.765
Oldenburg LA-77	LA77-SED28-sp1	emmer grain	1	4	97	0.804
Oldenburg LA-77	LA77-SED28-sp1	emmer grain	1	4	98	0.828
Oldenburg LA-77	LA77-SED28-sp1	emmer grain	1	4	99	1.004
Oldenburg LA-77	LA77-SED28-sp1	emmer grain	1	4	100	0.864
Oldenburg LA-77	LA77-SED28-sp1	emmer grain	1	4	101	0.804
Oldenburg LA-77	LA77-SED28-sp1	emmer grain	1	4	102	1.034
Oldenburg LA-77	LA77-SED28-sp1	emmer grain	1	4	103	0.864
Oldenburg LA-77	LA77-SED28-sp1	emmer grain	1	4	104	0.603
Oldenburg LA-77	LA77-SED28-sp1	emmer grain	1	4	105	1.145
Oldenburg LA-77	LA77-SED28-sp1	emmer grain	1	4	106	0.635
Oldenburg LA-77	LA77-SED28-sp1	emmer grain	1	4	107	0.953
Oldenburg LA-77	LA77-SED28-sp1	emmer grain	1	4	108	1.171
Oldenburg LA-77	LA77-SED28-sp1	emmer grain	1	4	109	1.428
Oldenburg LA-77	LA77-SED28-sp1	emmer grain	1	4	110	0.512
Oldenburg LA-77	LA77-SED28-sp1	emmer grain	1	4	111	0.828
Oldenburg LA-77	LA77-SED28-sp1	emmer grain	1	4	112	0.449
Oldenburg LA-77	LA77-SED28-sp1	emmer grain	1	4	113	0.91
Oldenburg LA-77	LA77-SED28-sp1	emmer grain	1	4	114	0.635
Oldenburg LA-77	LA77-SED28-sp1	emmer grain	1	4	115	0.765
Oldenburg LA-77	LA77-SED28-sp1	emmer grain	1	4	116	0.586
Oldenburg LA-77	LA77-SED28-sp1	emmer grain	1	4	117	0.586
Oldenburg LA-77	LA77-SED28-sp1	emmer grain	1	4	118	0.765
Oldenburg LA-77	LA77-SED28-sp1	emmer grain	1	4	119	0.284
Oldenburg LA-77	LA77-SED28-sp1	emmer grain	1	4	120	0.852
Oldenburg LA-77	LA77-SED28-sp1	emmer grain	1	4	121	0.804
Oldenburg LA-77	LA77-SED28-sp1	emmer grain	1	4	122	0.603
Oldenburg LA-77	LA77-SED28-sp1	emmer grain	1	4	123	0.852
Oldenburg LA-77	LA77-SED28-sp1	emmer grain	1	4	124	0.71
Oldenburg LA-77	LA77-SED28-sp1	emmer grain	1	4	125	0.828
Oldenburg LA-77	LA77-SED28-sp1	emmer grain	1	4	126	0.568
Oldenburg LA-77	LA77-SED28-sp1	emmer grain	1	4	127	0.71
Oldenburg LA-77	LA77-SED28-sp1	emmer grain	1	4	128	0.71
Oldenburg LA-77	LA77-SED28-sp1	emmer grain	1	4	129	0.586
Oldenburg LA-77	LA77-SED28-sp1	emmer grain	1	4	130	0.603
Oldenburg LA-77	LA77-SED28-sp1	emmer grain	1	4	131	0.898
Oldenburg LA-77	LA77-SED28-sp1	emmer grain	1	4	132	0.953
Oldenburg LA-77	LA77-SED28-sp1	emmer grain	1	4	133	1.286
Oldenburg LA-77	LA77-SED28-sp1	emmer grain	1	4	134	0.426
Oldenburg LA-77	LA77-SED28-sp1	emmer grain	1	4	135	0.765
Oldenburg LA-77	LA77-SED28-sp1	emmer grain	1	4	136	0.765
Oldenburg LA-77	LA77-SED28-sp1	emmer grain	1	4	137	0.724
Oldenburg LA-77	LA77-SED28-sp1	emmer grain	1	4	138	0.512
