# Supplementary material for: Transformation of cereal grains: Botanical and chemical analysis of food residues encrusted on pottery from the Funnel Beaker settlement of Oldenburg LA 77, northern Germany
Source: PLoS One. 2024 Jan 19;19(1):e0296986. doi: 10.1371/journal.pone.0296986 (PMC10798637; doi:10.1371/journal.pone.0296986)
Supplement: S3 Table — (XLSX) [file pone.0296986.s005.xlsx]

## Sheet: S3 Table 2
Project	Find number	Sample Identifier	SEM stub	SEM photo	Measurement	Length
Oldenburg LA 77	154	OLD 04	3	20	1	0.431
Oldenburg LA 77	154	OLD 04	3	20	8	0.459
Oldenburg LA 77	154	OLD 04	3	22	5	0.512
Oldenburg LA 77	154	OLD 04	3	18	5	0.522
Oldenburg LA 77	154	OLD 04	3	22	4	0.582
Oldenburg LA 77	154	OLD 04	3	19	14	0.617
Oldenburg LA 77	154	OLD 04	3	20	2	0.617
Oldenburg LA 77	154	OLD 04	3	19	9	0.643
Oldenburg LA 77	154	OLD 04	3	19	8	0.674
Oldenburg LA 77	154	OLD 04	3	22	6	0.691
Oldenburg LA 77	154	OLD 04	3	22	12	0.709
Oldenburg LA 77	154	OLD 04	3	19	6	0.735
Oldenburg LA 77	154	OLD 04	3	20	5	0.737
Oldenburg LA 77	154	OLD 04	3	22	11	0.741
Oldenburg LA 77	154	OLD 04	3	22	8	0.752
Oldenburg LA 77	154	OLD 04	3	22	3	0.758
Oldenburg LA 77	154	OLD 04	3	18	10	0.775
Oldenburg LA 77	154	OLD 04	3	22	10	0.779
Oldenburg LA 77	154	OLD 04	3	20	12	0.802
Oldenburg LA 77	154	OLD 04	3	20	9	0.805
Oldenburg LA 77	154	OLD 04	3	20	14	0.806
Oldenburg LA 77	154	OLD 04	3	20	6	0.81
Oldenburg LA 77	154	OLD 04	3	22	13	0.821
Oldenburg LA 77	154	OLD 04	3	19	2	0.832
Oldenburg LA 77	154	OLD 04	3	20	7	0.849
Oldenburg LA 77	154	OLD 04	3	22	9	0.867
Oldenburg LA 77	154	OLD 04	3	20	3	0.892
Oldenburg LA 77	154	OLD 04	3	19	10	0.925
Oldenburg LA 77	154	OLD 04	3	18	16	0.928
Oldenburg LA 77	154	OLD 04	3	18	8	0.929
Oldenburg LA 77	154	OLD 04	3	20	13	0.961
Oldenburg LA 77	154	OLD 04	3	19	5	0.969
Oldenburg LA 77	154	OLD 04	3	18	15	1.027
Oldenburg LA 77	154	OLD 04	3	19	7	1.042
Oldenburg LA 77	154	OLD 04	3	18	11	1.043
Oldenburg LA 77	154	OLD 04	3	20	11	1.093
Oldenburg LA 77	154	OLD 04	3	19	4	1.107
Oldenburg LA 77	154	OLD 04	3	19	13	1.125
Oldenburg LA 77	154	OLD 04	3	19	3	1.152
Oldenburg LA 77	154	OLD 04	3	18	1	1.156
Oldenburg LA 77	154	OLD 04	3	19	12	1.179
Oldenburg LA 77	154	OLD 04	3	22	7	1.199
Oldenburg LA 77	154	OLD 04	3	20	10	1.201
Oldenburg LA 77	154	OLD 04	3	18	2	1.273
Oldenburg LA 77	154	OLD 04	3	18	12	1.287
Oldenburg LA 77	154	OLD 04	3	18	7	1.291
Oldenburg LA 77	154	OLD 04	3	22	2	1.306
Oldenburg LA 77	154	OLD 04	3	18	9	1.336
Oldenburg LA 77	154	OLD 04	3	18	4	1.356
Oldenburg LA 77	154	OLD 04	3	18	13	1.386
Oldenburg LA 77	154	OLD 04	3	19	1	1.485
Oldenburg LA 77	154	OLD 04	3	18	6	1.494
Oldenburg LA 77	154	OLD 04	3	20	4	1.519
Oldenburg LA 77	154	OLD 04	3	22	1	1.579
Oldenburg LA 77	154	OLD 04	3	19	11	1.632
Oldenburg LA 77	154	OLD 04	3	18	3	1.711
Oldenburg LA 77	154	OLD 04	3	18	14	1.929
Oldenburg LA 77	546	OLD 06	1	6	2	0.362
Oldenburg LA 77	546	OLD 06	1	6	5	0.382
Oldenburg LA 77	546	OLD 06	1	6	1	0.497
Oldenburg LA 77	546	OLD 06	1	6	3	0.607
Oldenburg LA 77	546	OLD 06	1	6	16	0.644
Oldenburg LA 77	546	OLD 06	1	6	14	0.652
Oldenburg LA 77	546	OLD 06	1	6	8	0.673
Oldenburg LA 77	546	OLD 06	1	6	7	0.683
Oldenburg LA 77	546	OLD 06	1	6	10	0.683
Oldenburg LA 77	546	OLD 06	1	6	9	0.712
Oldenburg LA 77	546	OLD 06	1	6	4	0.831
Oldenburg LA 77	546	OLD 06	1	6	13	0.864
Oldenburg LA 77	546	OLD 06	1	6	12	0.873
Oldenburg LA 77	546	OLD 06	1	6	15	0.893
Oldenburg LA 77	546	OLD 06	1	6	17	0.911
Oldenburg LA 77	546	OLD 06	1	6	6	0.989
Oldenburg LA 77	546	OLD 06	1	6	11	1.02
Oldenburg LA 77	LA77-SED27-sp5	emmer grain	3	12	5	0.215
Oldenburg LA 77	LA77-SED27-sp5	emmer grain	3	12	10	0.456
Oldenburg LA 77	LA77-SED27-sp5	emmer grain	3	12	6	0.538
Oldenburg LA 77	LA77-SED27-sp5	emmer grain	3	11	5	0.61
Oldenburg LA 77	LA77-SED27-sp5	emmer grain	3	11	7	0.718
Oldenburg LA 77	LA77-SED27-sp5	emmer grain	3	11	1	0.723
Oldenburg LA 77	LA77-SED27-sp5	emmer grain	3	11	6	0.723
Oldenburg LA 77	LA77-SED27-sp5	emmer grain	3	11	8	0.74
Oldenburg LA 77	LA77-SED27-sp5	emmer grain	3	12	7	0.753
Oldenburg LA 77	LA77-SED27-sp5	emmer grain	3	11	2	0.762
Oldenburg LA 77	LA77-SED27-sp5	emmer grain	3	12	11	0.783
Oldenburg LA 77	LA77-SED27-sp5	emmer grain	3	11	4	0.784
Oldenburg LA 77	LA77-SED27-sp5	emmer grain	3	12	2	0.86
Oldenburg LA 77	LA77-SED27-sp5	emmer grain	3	12	8	0.919
Oldenburg LA 77	LA77-SED27-sp5	emmer grain	3	11	9	0.977
Oldenburg LA 77	LA77-SED27-sp5	emmer grain	3	12	9	1.081
Oldenburg LA 77	LA77-SED27-sp5	emmer grain	3	11	3	1.125
Oldenburg LA 77	LA77-SED27-sp5	emmer grain	3	12	4	1.158
Oldenburg LA 77	LA77-SED27-sp5	emmer grain	3	12	3	1.29
Oldenburg LA 77	LA77-SED27-sp5	emmer grain	3	12	1	1.443
Oldenburg LA 77	LA77-SED28-sp2	emmer grain	1	5	3	0.551
Oldenburg LA 77	LA77-SED28-sp2	emmer grain	1	5	14	0.617
Oldenburg LA 77	LA77-SED28-sp2	emmer grain	1	5	2	0.735
Oldenburg LA 77	LA77-SED28-sp2	emmer grain	1	5	6	0.741
Oldenburg LA 77	LA77-SED28-sp2	emmer grain	1	5	7	0.758
Oldenburg LA 77	LA77-SED28-sp2	emmer grain	1	5	11	0.847
Oldenburg LA 77	LA77-SED28-sp2	emmer grain	1	5	12	0.847
Oldenburg LA 77	LA77-SED28-sp2	emmer grain	1	5	13	0.905
Oldenburg LA 77	LA77-SED28-sp2	emmer grain	1	5	8	1.076
Oldenburg LA 77	LA77-SED28-sp2	emmer grain	1	5	10	1.111
Oldenburg LA 77	LA77-SED28-sp2	emmer grain	1	5	5	1.177
Oldenburg LA 77	LA77-SED28-sp2	emmer grain	1	5	9	1.28
Oldenburg LA 77	LA77-SED28-sp2	emmer grain	1	5	1	1.471
Oldenburg LA 77	LA77-SED28-sp2	emmer grain	1	5	4	1.571
